# Supplementary material for: Radiogenomics Analysis Linking Multiparametric MRI and Transcriptomics in Prostate Cancer
Source: Cancers (Basel). 2023 Jun 6;15(12):3074. doi: 10.3390/cancers15123074 (PMC10296397; doi:10.3390/cancers15123074)
Supplement: Supplementary file 1 [file cancers-15-03074-s001.zip]

Archive with 1 entries (1 files):
- cancers-2382163-supplementary.pdf
